# Supplementary material for: Chromosome-level assembly and annotation of the blue catfish Ictalurus furcatus, an aquaculture species for hybrid catfish reproduction, epigenetics, and heterosis studies
Source: Gigascience. 2022 Jul 9;11:giac070. doi: 10.1093/gigascience/giac070 (PMC9270728; doi:10.1093/gigascience/giac070)
Supplement: giac070_Supplemental_Files [file giac070_supplemental_files.zip]

Archive with 2 entries (2 files):
- Blue_catfish_genome_point-by-point_response_to_reviews_v1.pdf
- Supplemental_materials.pdf
